# Supplementary material for: Evaluation of the Pharmacological Potential of Psidium guajava (Guava) and Its Anticancer Effect
Source: Pharmaceuticals (Basel). 2026 Mar 31;19(4):561. doi: 10.3390/ph19040561 (PMC13118898; doi:10.3390/ph19040561)
Supplement: Supplementary file 1 [file pharmaceuticals-19-00561-s001.zip]

Archive with 1 entries (1 files):
- pharmaceuticals-4135062-supplementary.pdf
